# Supplementary material for: Establishment and Characterization of Mild Atopic Dermatitis in the DNCB-Induced Mouse Model
Source: Int J Mol Sci. 2023 Aug 1;24(15):12325. doi: 10.3390/ijms241512325 (PMC10418750; doi:10.3390/ijms241512325)
Supplement: Supplementary file 1 [file ijms-24-12325-s001.zip]

Archive with 1 entries (1 files):
- ijms-2538650-supplementary.pdf
